# Supplementary material for: Count every newborn; a measurement improvement roadmap for coverage data
Source: BMC Pregnancy Childbirth. 2015 Sep 11;15(Suppl 2):S8. doi: 10.1186/1471-2393-15-S2-S8 (PMC4577758; doi:10.1186/1471-2393-15-S2-S8)
Supplement: Additional file 1 — Listing of relevant indicators according to level of the impact framework (from impact down to inputs). [file 1471-2393-15-S2-S8-S1.xlsx]

## Sheet: ENAP indicator matrix grading
EVERY NEWBORN ACTION PLAN - LISTING OF RELEVANT INDICATORS ACCORDING TO LEVEL OF THE IMPACT FW (from impact down to inputs)
Using the ranking of A//B/C and 1/2/3 to list top priorities for urgent data improvement - see in purple and pink shading
Indicators requiring further definition in red
		ACCOUNTABILITY REPORTING		GRADING
Level in Impact framework	Indicator	Data available by equity strata	Reported in COIA/Countdown or other regular accountability mechanism	Relevance to ENAP grading	Availability of data grading
IMPACT	Maternal Mortality Ratio	some countries depending on sample size	COIA and CD	A	1
IMPACT	Neonatal Mortality Rate	Yes	COIA tracks % of U5MR that is NMR.	A	1
IMPACT	Low birth weight rate	no	CD and Nutrition Plan Goals	A	1
COVERAGE OUTCOMES	Skilled attendant at birth	Yes	COIA and CD	A	1
COVERAGE OUTCOMES	Caesarean section rate	Yes	Yes	A	1
COVERAGE OUTCOMES	Early initiation of breast feeding	Yes	Yes	A	1
IMPACT	Stillbirth Rate	Countries with VR	CD	A	2	TOP PRIORITY MEASUREMENT GAPS ACCORDING TO THE RANKING
IMPACT	Intrapartum/ Fresh Stillbirth Rate	no	nowhere, not tracked by UN	A	2
IMPACT	Preterm birth rate	Countries with registry data	no	A	2
IMPACT	Small for gestational age	no	no	A	2
COVERAGE OUTCOMES	Essential newborn care	No	No	A	2
COVERAGE OUTCOMES	Early postnatal care for babies	Yes	Yes	A	2
COVERAGE OUTCOMES	Early postnatal care for mothers	Yes	Yes	A	2
QUALITY OUTCOMES	Birth companion of choice and skilled attendant at birth	No	Not yet	A	2
QUALITY OUTCOMES	"MotherBaby" high quality care package at birth	No	Not yet	A	2
IMPACT	Neonatal morbidities eg PSBI,		no	A	3
IMPACT	Long term disability after neonatal conditions eg after preterm birth		no	A	3
COVERAGE OUTCOMES	Newborn resuscitation	No	No	A	3
COVERAGE OUTCOMES	Antenatal corticosteroid use	No	No	A	3
COVERAGE OUTCOMES	Kangaroo mother care	No	No	A	3
COVERAGE OUTCOMES	Use of chlorhexidine cord cleansing	No	No	A	3
COVERAGE OUTCOMES	Treatment of neonatal sepsis	No	No	A	3
COVERAGE OUTCOMES	Exclusive breastfeeding <6 months	Yes	Yes	B	1
QUALITY OUTCOMES	Proportion of women and newborns who stay in facility at least 6 hours after giving birth	No	No	B	1
INPUTS	Density of midwives	No	Yes	B	1
Health Workforce
INPUTS	Density of doctors	No	Yes	B	1
Health Workforce
INPUTS	Proportion of health facilities with availability of soap, running water or alcohol based rub in labour and childbirth, neonatal and paediatric wards	No	No	B	1
Commodities and technologies
INPUTS	Proportion of health facilities with maternity services that have functional bag & masks (2 neonatal mask sizes) in the delivery areas	No	No	B	1
Commodities and technologies
INPUTS	Birth weight recorded	Yes	No	B	1
Health Information Systems
INPUTS	All countries have adopted legislation on maternity protection in line with ILO Convention 183			B	1
Legislative
INPUTS	All countries have adopted legislation in order to implement the International Code of Marketing of Breast-milk substitutes			B	1
Legislative
INPUTS	ODA mentioning newborn		CD and now added to CD profiles and will be tracked annually	B	1
Health Systems Financing
INPUTS	Do they have an RMNCH costed plan		CD (and will be trying to get more detail re dimensions in the plans)	B	1
Health Systems Financing
OUTPUTS	Health facilities offering maternity services that have BFHI certification and recertification not older than two years	No	Not yet	B	2	NEXT PRIOIRTY MEASUREMENT GAPS ACCORDING TO RANKING
Health service quality
OUTPUTS	Health facilities where Kangaroo Mother Care services are operational	No	No	B	2
Health service quality
OUTPUTS	Health facilities offering comprehensive obstetric emergency care	No	CD	B	2
Health service quality
OUTPUTS	Care seeking for newborn danger signs	No	No	B	2
Demand for care
OUTPUTS	Women's group participation	No	No	B	2
Demand for care
INPUTS	Proportion of health facilities with safe uninterrupted oxygen supply in the childbirth, neonatal and paediatric wards	No	No	B	2
Commodities and technologies
INPUTS	Proportion of health facilities that without no stock outs of essential life savings medicines	No	No	B	2
Commodities and technologies
INPUTS	Facility neonatal mortality rate disaggregated by birth weight: >4000 g, 2500-3999 g, 2000-2499 g, 1500-1999 g, < 1500 g	No	No	B	2
Health Information Systems
INPUTS	Maternal, stillbirth and neonatal death reviews (audit)	No	No	B	2
Health Information Systems
INPUTS	Is the core set of indicators for assessing maternal and newborn health incorporated into the health information systems			B	2
Health Information Systems
INPUTS	Proportion of countries with the highest burden of newborn mortality that have sharpened their national strategies and action plans for RMNCH in line with 5 strategic objectives of the Every Newborn Action Plan			B	2
Leadership and governance
INPUTS	Proportion of countries that have included the 13 life-saving commodities prioritized by the Commission on Life-saving Commodities for Women’s and Children’s Health in their essential medicine and commodities list		CD (just added to CD profile policy indicators)	B	2
Leadership and governance
INPUTS	Proportion of countries that have updated national policies and guidelines for the continuum of care of reproductive, maternal, newborn and child health in line with most recent evidence-based guidelines			B	2
Leadership and governance
INPUTS	Proportion of countries that have adopted standards of quality of maternal and newborn care in their national strategies and action plans for RMNCH			B	2
Leadership and governance
INPUTS	Proportion of countries that have assessed their health workforce and developed human resource development and retention plans to increase access to quality maternal and newborn care at community, primary and referral health care levels			B	2
Leadership and governance
INPUTS	Proportion of countries that have authorized health workers at appropriate levels to administer life-saving interventions and commodities			B	2
Leadership and governance
INPUTS	Proportion of countries that have taken steps to harness community participation and supported local champions and existing community structures to take action for maternal and newborn health			B	2
Leadership and governance
INPUTS	Proportion of countries that have taken significant steps to establish a system for birth and death registration including neonatal causes of death			B	2
Leadership and governance
INPUTS	Proportion of acute humanitarian emergency responses including newborn kits in their service delivery			B	2
Leadership and governance
INPUTS	Proportion of countries with a high burden of neonatal deaths have conducted a population-based survey to assess progress in coverage of essential interventions for maternal and newborn health			B	2
Accountability and data for action
INPUTS	Proportion of countries with a high burden of neonatal deaths have conducted a health facility service availability and readiness assessment to assess indicators of quality of maternal and newborn care			B	2
Accountability and data for action
INPUTS	Proportion of countries with information on national and donor expenditures for reproductive, maternal, newborn and child health, disaggregated by sources		2	B	2
Health Systems Financing
INPUTS	Country commitments to Every Women Every Child		iERG and PMNCH and others	B	2
Health Systems Financing
INPUTS	Density of community health workers for newborn care	No	No	B	3
Health Workforce
INPUTS	National BCC strategy that included key newborn care messages eg recognition of danger signs, bfing, warmth, cleanliness			B	3
Communities behaviour change
INPUTS	Proportion of countries where local health providers and private sector actors have been incentivized to increase production, distribution and appropriate promotion of life-saving commodities for women’s and children’s health			B	3
Leadership and governance
INPUTS	Proportion of countries that have developed and are implementing national e-health strategies including specifics on how this benefits maternal and newborn health			B	3
Leadership and governance
IMPACT	Total Fertility Rate	Yes	CD	C	1
COVERAGE OUTCOMES	Demand for family planning satisfied	Yes	COIA and CD	C	1
COVERAGE OUTCOMES	Antenatal Care Coverage (one or more visits)	Yes	CD	C	1
COVERAGE OUTCOMES	Antenatal Care Coverage (four or more visits)	Yes	COIA and CD	C	1
COVERAGE OUTCOMES	Intermittent preventive treatment for malaria in pregnancy	Yes	CD	C	1
COVERAGE OUTCOMES	Prevention of mother-to-child transmission of HIV	Yes	COIA and CD	C	1
COVERAGE OUTCOMES	Neonatal tetanus protection	Yes	CD	C	1
INPUTS	All countries have adopted legislation on maternal death notification within 24 hours			C	1
Legislative
